# Supplementary material for: Two-sample Mendelian randomization study does not reveal a significant relationship between cytomegalovirus (CMV) infection and autism spectrum disorder
Source: BMC Psychiatry. 2023 Aug 2;23:559. doi: 10.1186/s12888-023-05035-w (PMC10394766; doi:10.1186/s12888-023-05035-w)
Supplement: Supplementary file 2 — Supplementary Material 2 [file 12888_2023_5035_MOESM2_ESM.xls]

## Sheet: Sheet1
Additional file 2 LD matrix of the IVs.
LD matrix of strudy 1
	rs117479615_G_A	rs11869115_C_T	rs4147359_A_G	rs575394393_C_T	rs61825717_G_A
rs117479615_G_A	1	-0.0135804	0.0330754	0.0491831	-0.0370938
rs11869115_C_T	-0.0135804	1	0.0164788	-0.0237782	0.0404629
rs4147359_A_G	0.0330754	0.0164788	1	0.0177935	0.0019139
rs575394393_C_T	0.0491831	-0.0237782	0.0177935	1	-0.0330762
rs61825717_G_A	-0.0370938	0.0404629	0.0019139	-0.0330762	1
LD matrix of strudy 2
	rs10269595_G_T	rs12214648_C_A	rs146990284_A_G	rs2467112_T_C	rs59559055_A_G	rs7715384_T_C	rs7761068_G_A
rs10269595_G_T	1	0.0368449	0.078551	0.0123454	-0.0493475	-0.0273877	0.0413326
rs12214648_C_A	0.0368449	1	0.0199269	0.0398841	-0.0184608	0.029062	0.017529
rs146990284_A_G	0.078551	0.0199269	1	0.0627769	0.0278706	-0.0346881	0.00625327
rs2467112_T_C	0.0123454	0.0398841	0.0627769	1	0.0139832	0.017679	-0.0278005
rs59559055_A_G	-0.0493475	-0.0184608	0.0278706	0.0139832	1	-0.0881179	-0.0954102
rs7715384_T_C	-0.0273877	0.029062	-0.0346881	0.017679	-0.0881179	1	0.0404311
rs7761068_G_A	0.0413326	0.017529	0.00625327	-0.0278005	-0.0954102	0.0404311	1
LD matrix of strudy 3
	rs13019632_C_T	rs1551066_T_C	rs7902091_A_C
rs13019632_C_T	1	0.037014	0.0595331
rs1551066_T_C	0.037014	1	0.00996203
rs7902091_A_C	0.0595331	0.00996203	1
