# Supplementary material for: Two-sample Mendelian randomization study does not reveal a significant relationship between cytomegalovirus (CMV) infection and autism spectrum disorder
Source: BMC Psychiatry. 2023 Aug 2;23:559. doi: 10.1186/s12888-023-05035-w (PMC10394766; doi:10.1186/s12888-023-05035-w)
Supplement: Supplementary file 3 — Supplementary Material 3 [file 12888_2023_5035_MOESM3_ESM.xls]

## Sheet: Sheet1
Additional file 3 The statistical values of SNPs in the exposure and outcome GWAS datasets.
	SNP	beta.outcome	pval.outcome	se.outcome	beta.exposure	pval.exposure	se.exposure
study1	rs117479615	0.3621	0.287643	0.340541	1.09813	4.08216e-06	0.238352
	rs11869115	0.147273	0.139998	0.0997922	-0.52314	1.05502e-06	0.107177
	rs4147359	0.0776695	0.282602	0.0722848	0.314935	4.43588e-06	0.0686156
	rs575394393	-0.566417	0.588958	1.04825	2.36084	2.1743e-06	0.498436
	rs61825717	0.433217	0.179951	0.323079	1.12307	3.27213e-07	0.219905
study2	rs10028968	0.0503937	0.480511	0.0714316	-0.112205	9.51744e-07	0.0228558
	rs10269595	-0.048831	0.495589	0.0716578	0.1017	4.79756e-06	0.0222057
	rs114227815	-0.622597	0.182414	0.466939	0.33185	4.98586e-06	0.0725865
	rs12214648	-0.161454	0.0585477	0.0853548	0.123349	2.33254e-06	0.0260818
	rs138792449	-0.255193	0.466202	0.350216	0.475925	1.72465e-06	0.0993456
	rs146990284	-0.147503	0.69246	0.372937	0.416181	1.1794e-06	0.0855153
	rs2467112	-0.112477	0.215074	0.0907267	-0.124416	4.52699e-06	0.0270937
	rs59559055	0.183042	0.113052	0.115511	-0.142991	3.15079e-06	0.0306352
	rs6562581	-0.170245	0.173159	0.124985	-0.19539	4.22007e-06	0.0424135
	rs7715384	0.0591667	0.50633	0.0890311	-0.153636	4.92822e-06	0.0335873
	rs7761068	0.0435171	0.542583	0.071467	-0.111567	1.24991e-06	0.022979
study3	rs13019632	-0.0535281	0.579143	0.0965101	-0.563837	1.53e-05	0.130387
	rs1551066	0.0465249	0.524254	0.0730604	0.472025	4.36e-05	0.115479
	rs7902091	0.0935105	0.304271	0.0910241	0.726809	7.28e-07	0.146719
